# Supplementary material for: Genetic Risk Score of NOS Gene Variants Associated with Myocardial Infarction Correlates with Coronary Incidence across Europe
Source: PLoS One. 2014 May 7;9(5):e96504. doi: 10.1371/journal.pone.0096504 (PMC4013019; doi:10.1371/journal.pone.0096504)
Supplement: File S1 — Tables S1-S10. Table S1. Genomic location of the genetic variants, genotyping and imputation details. Chromosome positions from Genome Reference Consortium human build 37 (GRCh37). GEN: Genotyped; IMP: Imputed. r2: MACH quality metric. i: IMPUTE2 quality metric. Table S2. Original project, sample size, gender ratio and age (mean, standard deviation and range) of case-control samples. Table S3. Geographic origin, population codification, sample size and geographic coordinates in decimal degrees for the population samples. Table S4. Case-control allele frequencies and association parameters of MAF variants from MACH imputated data. LIQ: Low imputation quality. LD: Excess linkage disequilibrium. SE: Standard Error. ‘: P value<0.1; *: P value<0.05; **: P value<0.01. Table S5. Case-control allele frequencies and association parameters of MAF variants from IMPUTE2 imputated data. LIQ: Low imputation quality. LD: Excess linkage disequilibrium. SE: Standard Error. ‘: P value<0.1; *: P value<0.05; **: P value<0.01. Table S6. Minor allele frequencies (MAF) for population samples. Table S7. Total number of polymorphisms presented in TSI 1000 Genomes Project sample (N polymorphisms) and rates of high accurately imputed (MACH r2 >0.75) polymorphisms in CIT population sample. Table S8. NOS genetic risk score (GRS) distribution for cases and controls and discrimination accuracy for IMPUTE2 imputed dataset. SD: Standard Deviation; Nagelkerke's R2: explained interindividual variance of MI by NOS risk score predictive model; AUC: Area Under the receiver operating characteristic (ROC) curve; CI: Confidence Interval. Table S9. Mean NOS risk score with standard deviation, minimum and maximum for population samples. Table S10. Present study/MONICA population pairs with coronary event rate and mean levels of traditional risk factors separated by gender. CER: Mean coronary event rates per 100,000 people over 5 years; SBP: Systolic blood pressure (mm Hg); TCH: Total cholesterol (mmol/L); BM [file pone.0096504.s006.xlsx]

## Sheet: Table1
	Table 1 –Genomic location of the genetic variants, genotyping and imputation details. Chromosome positions from Genome Reference Consortium human build 37 (GRCh37). GEN: Genotyped; IMP: Imputed. r²: MACH quality metric. i: IMPUTE2 quality metric.
	Genetic variants chromosome information						GoldenGate Genotyping Assay		MIGen Consorium
									Status	MACH imputation				IMPUTE2 imputation				Imputation Quality
	ID reference	Chr	Position	Alleles	Region	Gene	Genotyped %	Status		Finrisk r²	ATVB r²	Regicor r²	MDCS r²	Finrisk i	ATVB i	Regicor i	MDCS i
	rs6951150	7	150681914	C/T	5UTR	NOS3	0	Not GEN
	rs11771443	7	150687687	C/T	5UTR	NOS3	90.78	GEN	IMP	0.6025	0.3782	0.3491	0.2647	0.574	0.444	0.451	0.347	LOW
	rs1800781	7	150692444	A/G	intron	NOS3	87.55	GEN	IMP	0.8196	0.8438	0.7375	0.7576	0.903	0.973	0.959	0.871
	rs3793342	7	150695195	A/G	intron	NOS3	90.56	GEN	GEN	0.9983	0.9994	0.9925	0.9863	0.993	0.996	0.981	0.972
	rs1799983	7	150696111	T/G	coding	NOS3	83.33	GEN	IMP	0.7151	0.6514	0.6114	0.5573	0.63	0.658	0.669	0.566
	rs3918182	7	150702071	A/G	intron	NOS3	0	Not GEN
	rs3918188	7	150702781	A/C	intron	NOS3	90.78	GEN	GEN	1	0.9982	0.9986	1	1	0.996	0.995	1
	rs753482	7	150706383	T/G	intron	NOS3	89.32	GEN	IMP	0.8685	0.9401	0.9532	0.8716	0.816	0.856	0.876	0.826
	rs7830	7	150709571	T/G	3UTR	ATG9B	84.93	GEN	IMP	0.8264	0.6041	0.6033	0.6106	0.729	0.565	0.564	0.547	LOW
	rs2373929	7	150714812	T/C	intron	ATG9B	90.34	GEN	IMP	0.7478	0.4934	0.4628	0.5293	0.712	0.506	0.496	0.542	LOW
	rs13307588	7	150720902	A/G	intron	ATG9B	90.99	GEN	IMP	0.8766	0.6295	0.6196	0.5545	0.814	0.621	0.665	0.544
	rs34459931	7	150721614	-/ACA	5UTR	ATG9B	0	Not GEN
	rs3763486	7	150723265	A/G	5UTR	ATG9B	0	Not GEN	GEN
	rs10774907	12	117647403	A/G	3UTR	NOS1	90.99	GEN	IMP	0.7191	0.5009	0.4239	0.5861	0.652	0.479	0.491	0.462	LOW
	rs2682826	12	117652838	T/C	3UTR	NOS1	90.92	GEN	IMP	0.9729	0.9704	0.9677	0.9683	0.985	0.973	0.968	0.986
	rs816362	12	117657345	A/G	intron	NOS1	91.21	Not polymorphic
	rs816363	12	117660467	G/C	intron	NOS1	91.14	GEN	IMP	0.985	0.9662	0.9671	0.9743	0.977	0.958	0.948	0.975
	rs2271986	12	117660873	T/C	intron	NOS1	88.45	GEN	IMP	0.9606	0.9506	0.9565	0.9935	0.948	0.939	0.947	0.99
	rs904658	12	117665544	A/C	intron	NOS1	85.73	GEN	GEN	1	1	1	1	1	1	1	1
	rs3741475	12	117669914	A/G	coding	NOS1	90.78	GEN	IMP	0.9991	0.9864	0.989	0.9824	0.994	0.988	0.989	0.99
	rs13377860	12	117672539	C/G	coding	NOS1	0	Not GEN
	rs7959232	12	117676698	A/G	intron	NOS1	89.87	GEN	IMP	0.9972	0.9771	0.9828	0.98	0.989	0.974	0.976	0.98
	rs9658474	12	117681509	G/C	intron	NOS1	90.99	GEN	IMP	0.9988	0.9864	0.9921	0.9526	0.983	0.976	0.974	0.967
	rs1047735	12	117685270	T/C	coding	NOS1	81.01	GEN	IMP	0.9978	0.9887	0.9884	0.9889	0.995	0.979	0.985	0.984
	rs845820	12	117688699	T/C	intron	NOS1	90.89	GEN	GEN	1	1	1	1	1	0.999	1	1
	rs11068428	12	117693817	A/G	intron	NOS1	91.1	GEN	IMP	0.9975	0.9923	0.9934	0.9928	0.994	0.986	0.989	0.985
	rs1093330	12	117696534	A/G	intron	NOS1	90.89	GEN	IMP	0.9967	0.9817	0.9862	0.9825	0.992	0.973	0.978	0.984
	rs2293054	12	117701714	T/C	coding	NOS1	90.56	GEN	GEN	1	1	0.9999	1	1	1	0.997	1
	rs3741480	12	117705774	T/C	intron	NOS1	91.07	GEN	IMP	0.9436	0.8664	0.8204	0.8729	0.938	0.841	0.828	0.876
	rs6490121	12	117708195	A/G	intron	NOS1	90.96	GEN	GEN	1	1	0.9997	1	1	0.999	0.993	1
	rs1607817	12	117712186	A/C	intron	NOS1	90.63	GEN	GEN	1	1	1	1	1	1	1	1
	rs2293052	12	117715620	T/C	intron	NOS1	91.07	GEN	IMP	0.9996	0.9976	0.9943	0.9995	0.998	0.992	0.991	0.996
	rs4766842	12	117720130	G/C	intron	NOS1	91.1	GEN	GEN	1	1	1	1	1	1	1	1
	rs9658354	12	117724225	A/T	intron	NOS1	89.94	GEN	IMP	0.9999	0.9848	0.9857	0.9906	0.996	0.979	0.986	0.988
	rs7309163	12	117729274	T/C	intron	NOS1	90.96	GEN	GEN	1	1	1	1	1	1	1	1
	rs539291	12	117735141	A/G	intron	NOS1	90.56	GEN	IMP	0.9982	0.9337	0.8964	0.9964	0.981	0.975	0.977	0.979
	rs12811676	12	117741229	A/G	intron	NOS1	91.03	GEN	IMP	0.9971	0.9873	0.9855	0.9968	0.995	0.988	0.992	0.995
	rs7295972	12	117747368	A/G	intron	NOS1	0	Not GEN
	rs530393	12	117751258	T/C	intron	NOS1	89.58	GEN	IMP	0.9995	0.9968	0.9952	0.9991	0.996	0.969	0.965	0.994
	rs2077171	12	117756502	A/G	intron	NOS1	90.74	GEN	GEN	1	1	0.9999	1	1	1	0.995	1
	rs1483757	12	117761540	A/G	intron	NOS1	91.03	GEN	GEN	0.9999	0.9996	0.9993	1	0.991	0.992	0.998	0.986
	rs9658281	12	117767578	T/C	intron	NOS1	90.81	GEN	IMP	0.9856	0.943	0.9422	0.9687	0.98	0.928	0.936	0.955
	rs570234	12	117770982	A/C	intron	NOS1	90.2	GEN	IMP	0.9736	0.9393	0.9338	0.9366	0.982	0.92	0.931	0.92
	rs545654	12	117777049	T/C	intron	NOS1	90.81	GEN	IMP	0.9897	0.9501	0.9565	0.9819	0.987	0.95	0.956	0.946
	rs482555	12	117781391	T/C	intron	NOS1	90.99	GEN	GEN	1	0.9998	0.9998	0.9624	1	0.998	0.997	0.743
	rs693534	12	117784718	A/G	intron	NOS1	91.1	GEN	GEN	1	1	0.9993	1	1	1	0.998	1
	rs3782219	12	117788240	T/C	intron	NOS1	89.36	GEN	IMP	0.9663	0.9417	0.9654	0.9518	0.955	0.917	0.928	0.964
	rs4767533	12	117793530	T/C	intron	NOS1	0	Not GEN
	rs3782221	12	117795881	A/G	intron	NOS1	90.74	GEN	IMP	0.9987	0.9993	0.9981	0.9998	0.99	0.996	0.992	0.981
	rs9658255	12	117799756	G/C	5UTR	NOS1	90.81	GEN	IMP	0.9816	0.957	0.9459	0.9773	0.94	0.885	0.879	0.928
	rs9658253	12	117800626	T/C	5UTR	NOS1	90.89	GEN	GEN	1	1	1	1	0.993	1	1	1
	rs4767535	12	117804875	T/C	5UTR	NOS1	90.96	GEN	GEN	1	1	1	1	1	1	1	1
	rs816292	12	117811409	T/C	5UTR	NOS1	90.16	GEN	GEN	1	1	1	1	1	1	1	1
	rs492623	12	117813981	T/C	5UTR	NOS1	90.89	GEN	IMP	0.9633	0.9276	0.9317	0.966	0.976	0.879	0.894	0.9
	rs1552229	12	117822187	A/G	5UTR	NOS1	88.93	GEN	GEN	1	1	1	1	1	1	1	1
	rs2091	12	117824885	A/C	5UTR	NOS1	89.54	Not polymorphic
	rs1889024	17	26060246	A/G	3UTR	NOS2A	85.08	GEN	IMP	0.9937	0.9849	0.9857	0.9887	0.995	0.986	0.986	0.99
	rs953527	17	26068742	A/G	3UTR	NOS2A	90.63	GEN	IMP	0.9944	0.9908	0.9913	0.9843	0.993	0.985	0.988	0.976
	rs4796017	17	26074991	A/G	3UTR	NOS2A	87.76	GEN	GEN	1	1	1	1	1	0.998	0.998	1
	rs8081248	17	26081964	A/G	3UTR	NOS2A	89.76	GEN	IMP	0.983	0.9634	0.9634	0.9556	0.986	0.963	0.964	0.964
	rs28944201	17	26087190	T/C	coding	NOS2A	90.99	Not polymorphic
	rs2255929	17	26087967	T/A	intron	NOS2A	0	Not GEN
	rs2297514	17	26093315	T/C	intron	NOS2A	0	Not GEN	GEN
	rs2297518	17	26096597	A/G	coding	NOS2A	90.92	GEN	GEN	1	1	1	1	1	0.999	0.997	1
	rs2248814	17	26100321	A/G	intron	NOS2A	89.91	GEN	IMP	0.9656	0.9793	0.9738	0.9757	0.946	0.95	0.945	0.962
	rs4795067	17	26106675	A/G	intron	NOS2A	91.18	GEN	GEN	1	0.9998	1	1	1	0.999	1	1
	rs3729508	17	26109030	T/C	intron	NOS2A	87	GEN	GEN	1	1	0.9999	1	0.991	0.982	0.985	0.993
	rs6505469	17	26111886	A/T	intron	NOS2A	89.91	GEN	GEN	1	0.9998	1	1	1	0.996	0.998	1
	rs8072199	17	26116848	T/C	intron	NOS2A	91.14	GEN	GEN	1	1	1	1	1	1	1	1
	rs16949	17	26124699	T/C	intron	NOS2A	90.23	GEN	GEN	1	0.9998	1	1	1	0.998	1	1
	rs2779248	17	26127832	A/G	5UTR	NOS2A	0	Not GEN
	rs2301368	17	26130118	A/G	5UTR	NOS2A	90.7	GEN	IMP	0.9564	0.7561	0.7328	0.7419	0.87	0.715	0.707	0.733
	rs2779251	17	26131326	A/G	5UTR	NOS2A	85.66	GEN	IMP	0.9463	0.7308	0.767	0.8464	0.863	0.738	0.705	0.755
	rs2531862	17	26136991	A/G	5UTR	NOS2A	91.18	GEN	IMP	0.9789	0.9848	0.9851	0.9651	0.982	0.988	0.985	0.965
	rs10853181	17	26139618	A/G	5UTR	NOS2A	90.85	GEN	IMP	0.9902	0.9858	0.9875	0.9714	0.995	0.992	0.991	0.979
	rs2531869	17	26144284	A/G	5UTR	NOS2A	90.74	GEN	IMP	0.9751	0.9791	0.9823	0.9738	0.974	0.99	0.989	0.983
	rs2779259	17	26148284	G/C	5UTR	NOS2A	90.63	GEN	GEN	1	1	1	1	1	1	1	1
	rs16966603	17	26152445	A/T	5UTR	NOS2A	91.1	GEN	IMP	0.978	0.973	0.9772	0.9706	0.992	0.989	0.987	0.98

## Sheet: Table2
	Table 2- Original project, sample size, gender ratio and age (mean, standard deviation and range) of case-control samples.
	* NDBCS sample is not sex and age matched; upper gender and age description correspond to cases and lower gender and age description to controls.
	Case-control sample	Country	Original project	N cases	N controls	% male	age (years)
	FINRISK	Finland	MIGen Consortium	167	172	0.69	47.1 ± 6.1 [30.0-60.0]
	ATVB	Italy	MIGen Consortium	1688	1664	0.89	39.4 ± 4.9 [16.0-55.0]
	Regicor	Spain	MIGen Consortium	310	317	0.79	46.0 ± 5.6 [34.0-60.0]
	MDCS	Sweden	MIGen Consortium	86	98	0.57	48.4 ± 4.6 [35.1-56.8]
	NDBCS *	Spain	National DNA Bank	291	303	0.81	57.0 ± 10.5 [27.0-80.0]
						0.55	46.0 ± 11.0 [18.0-73.0]

## Sheet: Table3
	Table 3- Geographic origin, population codification, sample size and geographic coordinates in decimal degrees for the population samples.
	Geographic origin	Country	Population	Code	N	Latitude	Longitude
	Europe	United Kingdom	Orcadians	ORK	48	59	-3
		Poland	Warsaw	POL	44	52.25	21
		France	North France - Lille	NFR	48	50.6	3.05
			South France - Toulouse	SFR	48	43.65	1.5
			North Corsica	NCO	33	42.6	9.5
			Central Corsica	CCO	45	41.9	8.6
		Spain	Basque Country -Guipuzcoa	BQC	41	42.8	-2.6
			North-East Spain - Girona	CAT	43	41.95	2.75
			North-Central Spain - Burgos/Valladolid	NSP	39	42.1	-3.73
			South Spain - Seville/Cadiz	SSP	46	37.38	-5.97
			Balearic island - Menorca	MEN	49	40	3.8
		Italy	Central Italy - Lazio	CIT	37	43.15	13.4
			South Italy - Naples	SIT	39	40.6	15.78
			North Sardinia	NSR	43	40.33	9.4
			South Sardinia	SSR	41	39.2	9.12
			Sicily	SIC	32	38.2	12.5
		Bosnia and Herzegovina	North Bosnia-Herzegovina - Krajina	NBH	40	44.8	17.2
			South Bosnia-Herzegovina - Adriatic coast	SBH	37	43.4	17.8
		Greece	North Greece - Tesaloniki	NGR	48	40.6	22.98
			South Greece - Athens	SGR	43	37.5	22.45
			Crete	CRT	44	35.25	25
		Turkey	General population	TRK	48	39.95	32.9
	Middle East	Jordania	General Jordanian	GJD	48	31.65	36.5
			Bedouins of Jordania	BJD	42	30.2	35.75
	North Africa	Morocco	High Atlas - Asni	ASM	48	31.15	-8
			High Atlas - Khenifra	KHM	43	32.9	-5.6
			Low Atlas - Bouhria	BOM	35	34.6	-3.69
		Algeria	M'zab	MZB	50	28	3
		Tunisia	North-Central Tunisia	NTS	47	36.8	10.16
			South Tunisia	STS	49	33.88	10.03
	Total DNA samples				1298
	European 1000 Genomes Project	United Kingdom	GBR	GBR	89	52.22	-0.97
		Central Europe	CEU	CEU	85	52.38	8.14
		Finland	FIN	FIN	93	62.02	24.07
		Italy	TSI	TSI	98	43.2	11.67

## Sheet: Table4
	Table 4 – Case-control allele frequencies and association parameters of MAF variants from MACH imputated data. LIQ: Low imputation quality. LD: Excess linkage disequilibrium. SE: Standard Error. ‘: P value<0.1; *: P value<0.05; **: P value<0.01
	Marker information				FINRISK				ATVB				Regicor				Meta-analysis		MDCS		NDBC
					Allele frequencies		Association test		Allele frequencies		Association test		Allele frequencies		Association test				Allele frequencies		Allele frequencies
	ID reference	Region	Exclusion criteria	MAF Allele	Controls	Cases	Effect	SE	Controls	Cases	Effect	SE	Controls	Cases	Effect	SE	Effect	SE	Controls	Cases	Controls	Cases
	rs11771443	NOS3	LIQ	T	0.158401	0.206976			0.127392	0.134257			0.131002	0.127153					0.131837	0.13032	0.15	0.12
	rs1800781	NOS3	LD	A	0.169637	0.177365			0.15543	0.163387			0.124724	0.12904					0.113469	0.169913	0.13	0.16
	rs3793342	NOS3		A	0.165698	0.170494	-0.12822	0.28685	0.15925	0.16855	-0.16472	0.112643	0.123178	0.127581	-0.32584	0.29472	-0.19'	0.0988	0.117347	0.180407	0.12	0.16
	rs1799983	NOS3		T	0.244273	0.268323	0.07093	0.38807	0.344748	0.338172	-0.46*	0.185351	0.351617	0.350056	-1.17*	0.52063	-0.44**	0.1592	0.30523	0.324041	0.37	0.37
	rs3918188	NOS3		A	0.293605	0.215569	-0.44'	0.24283	0.348779	0.335689	-0.25*	0.101891	0.36444	0.367105	-0.30704	0.2596	-0.29**	0.0883	0.418367	0.337209	0.34	0.32
	rs753482	NOS3		G	0.136483	0.139177	-0.35083	0.4044	0.26599	0.266041	0.19'	0.109507	0.247879	0.277234	0.79*	0.3102	0.22*	0.1001	0.175434	0.196657	0.29	0.29
	rs7830	ATG9B	LIQ	T	0.422471	0.471153			0.265523	0.271046			0.254921	0.241935					0.37852	0.381512	0.33	0.33
	rs2373929	ATG9B	LIQ	T	0.507587	0.559925			0.401271	0.398095			0.40026	0.391589					0.470842	0.469651	0.42	0.4
	rs13307588	ATG9B		A	0.052718	0.0761078	0.57009	0.41972	0.0819636	0.0801007	-0.0174461	0.134181	0.075205	0.0843871	0.06178	0.34071	0.0401	0.1197	0.065051	0.0699128	0.06	0.08
	rs10774907	NOS1	LIQ	A	0.312762	0.323593			0.17014	0.184517			0.196782	0.202355					0.269235	0.281366	0.19	0.23
	rs2682826	NOS1		T	0.319419	0.304551	0.03714	1.00044	0.311605	0.308088	0.0841551	0.1618	0.275868	0.329702	-0.31599	0.47461	0.0424	0.1514	0.306939	0.326134	0.31	0.32
	rs816363	NOS1	LD	G	0.36516	0.394701			0.40172	0.410375			0.385244	0.442685					0.401071	0.450552	0.41	0.46
	rs2271986	NOS1		T	0.0536919	0.0957485	4.67786	4.5934	0.0618389	0.0679488	0.101385	0.230638	0.0760883	0.0792661	0.09499	0.61647	0.1107	0.2158	0.0917857	0.128924	0.07	0.1
	rs904658	NOS1	LD	C	0.203488	0.257485			0.347356	0.34686			0.309148	0.374194					0.30102	0.343023	0.33	0.36
	rs3741475	NOS1		A	0.150988	0.164701	-1.03439	1.02223	0.259898	0.250629	0.024812	0.19866	0.198675	0.261758	0.07618	0.57694	-0.0045	0.1847	0.212653	0.212035	0.24	0.24
	rs7959232	NOS1	LD	G	0.203765	0.266856			0.35026	0.350868			0.314385	0.377806					0.296607	0.343547	0.33	0.37
	rs9658474	NOS1		G	0.0523983	0.0928144	-5.25088	4.65196	0.096893	0.110509	0.130346	0.160141	0.118667	0.115944	-0.37005	0.46721	0.0721	0.1514	0.0963776	0.150785	0.1	0.15
	rs1047735	NOS1	LD	T	0.197718	0.259641			0.323462	0.316151			0.274614	0.34279					0.297526	0.324012	0.29	0.33
	rs845820	NOS1	LD	C	0.366279	0.401198			0.414049	0.418839			0.394322	0.453226					0.397959	0.447674	0.41	0.46
	rs11068428	NOS1		A	0.197674	0.258757	1.16458	0.9754	0.321549	0.315081	-0.183928	0.184073	0.273983	0.342831	0.26285	0.55487	-0.0991	0.172	0.298087	0.31968	0.29	0.32
	rs1093330	NOS1		C	0.366265	0.400284	0.11861	1.07665	0.410194	0.416456	0.103355	0.163192	0.394148	0.452105	0.09758	0.46432	0.103	0.1524	0.396658	0.448547	0.41	0.46
	rs2293054	NOS1		T	0.299419	0.302395	-0.26924	0.69744	0.269531	0.264218	-0.121024	0.134498	0.247689	0.304839	-0.03442	0.31356	-0.1125	0.1217	0.260204	0.27907	0.25	0.31
	rs3741480	NOS1		C	0.378285	0.42494	0.16797	1.05199	0.42206	0.418842	-0.0663729	0.143272	0.431065	0.485121	0.17636	0.38401	-0.0334	0.1332	0.384464	0.429593	0.45	0.49
	rs6490121	NOS1		G	0.302326	0.314371	-0.16602	1.04076	0.305889	0.31013	0.104892	0.133307	0.288644	0.357968	0.04214	0.31827	0.0919	0.1221	0.285714	0.302326	0.3	0.35
	rs1607817	NOS1	LD	A	0.43314	0.377246			0.381911	0.382109			0.375394	0.343548					0.377551	0.343023	0.34	0.31
	rs2293052	NOS1	LD	T	0.43314	0.377275			0.378828	0.37779			0.376893	0.335347					0.377551	0.34314	0.34	0.31
	rs4766842	NOS1		C	0.311047	0.401198	-0.42356	0.8193	0.396635	0.398697	-0.0785144	0.141359	0.417981	0.393548	-0.20752	0.35527	-0.1044	0.1297	0.433673	0.494186	0.45	0.44
	rs9658354	NOS1	LD	T	0.311061	0.401228			0.38787	0.393408			0.416009	0.387379					0.437194	0.494855	0.44	0.44
	rs7309163	NOS1	LD	T	0.43314	0.377246			0.385517	0.386256			0.378549	0.35					0.377551	0.343023	0.34	0.32
	rs539291	NOS1	LD	A	0.479448	0.398263			0.42559	0.423937			0.44679	0.405944					0.393138	0.355	0.36	0.32
	rs12811676	NOS1		A	0.091061	0.143713	0.7848	1.21169	0.0244952	0.0245927	0.0979608	0.238476	0.0411435	0.0212581	-1.39*	0.5893	-0.0826	0.2175	0.111429	0.145349	0.17	0.15
	rs530393	NOS1		T	0.473808	0.39506	-0.13627	0.57094	0.391591	0.394723	-0.0763743	0.133633	0.401964	0.354556	-0.08155	0.32097	-0.0798	0.1206	0.397857	0.354593	0.35	0.32
	rs2077171	NOS1		A	0.223837	0.269461	0.80524	0.95355	0.279147	0.290581	-0.0542156	0.115654	0.283912	0.272613	0.11406	0.29462	-0.0212	0.107	0.331633	0.354651	0.29	0.31
	rs1483757	NOS1	LD	G	0.31686	0.41018			0.399868	0.409126			0.436909	0.415726					0.438776	0.505814	0.47	0.45
	rs9658281	NOS1	LD	T	0.220814	0.265344			0.268038	0.28124			0.251554	0.27946					0.30949	0.33686	0.27	0.27
	rs570234	NOS1	LD	C	0.481788	0.380539			0.389177	0.397136			0.400457	0.348					0.395281	0.320233	0.37	0.33
	rs545654	NOS1		C	0.497108	0.545838	0.14561	0.49532	0.509875	0.492989	-0.0357309	0.110877	0.499653	0.539871	0.10461	0.26359	-0.0081	0.1001	0.481276	0.550145	0.52	0.51
	rs482555	NOS1	LD	C	0.247093	0.254491			0.240673	0.210835			0.2272	0.256452					0.185408	0.241802	0.24	0.27
	rs693534	NOS1		A	0.427326	0.341317	0.65863	0.59494	0.395433	0.3984	-0.153815	0.121716	0.388013	0.34625	0.1404	0.28555	-0.0823	0.11	0.418367	0.319767	0.35	0.35
	rs3782219	NOS1		T	0.273735	0.292275	0.67385	0.53796	0.244355	0.218509	-0.24*	0.0976698	0.222224	0.259468	0.16904	0.23199	-0.15'	0.0888	0.179286	0.239477	0.24	0.25
	rs3782221	NOS1	LD	A	0.281395	0.296407			0.26623	0.244688			0.239432	0.278419					0.209209	0.27907	0.26	0.27
	rs9658255	NOS1	LD	C	0.432035	0.349461			0.39909	0.404114			0.402185	0.353161					0.429158	0.320523	0.36	0.36
	rs9658253	NOS1		T	0.119186	0.194611	0.64022	0.44762	0.153846	0.169727	0.0802956	0.109995	0.189274	0.183871	0.01107	0.25453	0.097	0.0985	0.168367	0.186047	0.16	0.18
	rs4767535	NOS1		C	0.328488	0.413174	0.02842	0.29943	0.442608	0.433353	-0.109709	0.0859299	0.438486	0.485484	0.23658	0.21208	-0.055	0.077	0.387755	0.523256	0.46	0.44
	rs816292	NOS1		T	0.343023	0.317365	-0.43364	0.49555	0.277344	0.282879	-0.0008358	0.116681	0.283912	0.256452	-0.19481	0.27246	-0.0489	0.1048	0.326531	0.296512	0.3	0.29
	rs492623	NOS1		T	0.29516	0.262979	0.07773	0.32757	0.264384	0.260161	-0.015025	0.0933753	0.254669	0.239524	0.06045	0.24273	0.0002	0.0842	0.27125	0.200262	0.24	0.26
	rs1552229	NOS1		A	0.343023	0.320359	0.52526	0.46077	0.363582	0.376481	0.0885574	0.101267	0.370662	0.367742	0.24185	0.23548	0.1286	0.0912	0.418367	0.459302	0.41	0.4
	rs1889024	NOS2A	LD	G	0.485552	0.403114			0.464142	0.462075			0.402311	0.455605					0.434592	0.412994	0.43	0.42
	rs953527	NOS2A		A	0.452078	0.368668	-0.1742	0.3024	0.459052	0.457073	-0.0930262	0.0733298	0.396735	0.447774	0.33836	0.19513	-0.0462	0.0669	0.437602	0.411279	0.43	0.41
	rs4796017	NOS2A	LD	G	0.453488	0.371257			0.455228	0.455569			0.395899	0.445161					0.397959	0.401163	0.43	0.41
	rs8081248	NOS2A	LD	A	0.370145	0.475299			0.377356	0.370557			0.443391	0.418798					0.439031	0.465145	0.44	0.45
	rs2297518	NOS2A		A	0.206395	0.158683	0.55227	0.47172	0.220252	0.227488	0.0468735	0.107257	0.182965	0.195161	-0.27538	0.25933	0.0232	0.097	0.188776	0.168605	0.24	0.19
	rs2248814	NOS2A		A	0.36423	0.459775	0.49504	0.3072	0.343541	0.333322	-0.18'	0.0915428	0.409511	0.394274	0.20689	0.23175	-0.0817	0.082	0.393138	0.458314	0.41	0.4
	rs4795067	NOS2A		G	0.421512	0.353293	-0.53792	0.32719	0.339383	0.352784	0.17'	0.0917277	0.301262	0.324194	0.11193	0.22768	0.1142	0.0823	0.352041	0.290698	0.34	0.31
	rs3729508	NOS2A		T	0.334302	0.392216	-0.96748	0.89847	0.389425	0.390992	0.20865	0.195318	0.441664	0.42096	-0.50091	0.46883	0.0622	0.1768	0.392857	0.47093	0.44	0.44
	rs6505469	NOS2A		T	0.406977	0.437126	0.328	0.68547	0.451734	0.455271	-0.0043605	0.179789	0.5	0.51129	0.35227	0.42582	0.065	0.161	0.469388	0.505814	0.5	0.5
	rs8072199	NOS2A		T	0.409884	0.443114	0.53187	0.34634	0.409856	0.401363	-0.0883432	0.075246	0.411672	0.429032	0.18857	0.18251	-0.0256	0.0682	0.459184	0.505814	0.41	0.41
	rs16949	NOS2A		C	0.27907	0.212575	-0.84669	0.72794	0.247721	0.251483	-0.0637732	0.182966	0.201893	0.217742	0.01325	0.42448	-0.0919	0.1637	0.239796	0.197674	0.25	0.23
	rs2301368	NOS2A	LD	G	0.372791	0.412829			0.404863	0.409922			0.446396	0.443919					0.414694	0.493779	0.41	0.43
	rs2779251	NOS2A		A	0.176235	0.150479	0.1731	0.61061	0.172281	0.174473	0.0096186	0.239496	0.151285	0.146427	-0.25184	0.62716	-0.0004	0.2101	0.171301	0.165552	0.19	0.17
	rs2531862	NOS2A	LD	A	0.39157	0.364341			0.424339	0.431631			0.392106	0.366476					0.346811	0.442151	0.39	0.39
	rs10853181	NOS2A		G	0.390087	0.36518	-0.87331	5.66751	0.424294	0.431589	0.664835	0.660064	0.392011	0.366379	3.81776	4.38407	0.7137	0.6484	0.345842	0.442936	0.39	0.39
	rs2531869	NOS2A		A	0.154055	0.172141	0.59033	5.64007	0.258601	0.255187	-0.677884	0.656315	0.235434	0.233597	-3.73101	4.35126	-0.7283	0.6447	0.214235	0.266483	0.19	0.22
	rs2779259	NOS2A	LD	C	0.389535	0.365269			0.426382	0.432168			0.392744	0.366129					0.341837	0.44186	0.39	0.39
	rs16966603	NOS2A		A	0.235698	0.193144	0.67093	5.66851	0.168296	0.177961	-0.591361	0.661415	0.157831	0.133427	-3.89815	4.38941	-0.6472	0.6497	0.128878	0.175552	0.2	0.17

## Sheet: Table5
	Table 5 – Case-control allele frequencies and association parameters of MAF variants from IMPUTE2 imputated data. LIQ: Low imputation quality. LD: Excess linkage disequilibrium. SE: Standard Error. ‘: P value<0.1; *: P value<0.05; **: P value<0.01
	Marker information				FINRISK				ATVB				Regicor				Meta-analysis		MDCS		NDBC
					Allele frequencies		Association test		Allele frequencies		Association test		Allele frequencies		Association test				Allele frequencies		Allele frequencies
	ID reference	Region	Exclusion criteria	MAF Allele	Controls	Cases	Effect	SE	Controls	Cases	Effect	SE	Controls	Cases	Effect	SE	Effect	SE	Controls	Cases	Controls	Cases
	rs11771443	NOS3	LIQ	T	0.15823	0.199018			0.133712	0.145819			0.135342	0.134832					0.143173	0.140866	0.15	0.12
	rs1800781	NOS3	LD	A	0.162866	0.165668			0.159265	0.168571			0.123962	0.128165					0.124403	0.180529	0.13	0.16
	rs3793342	NOS3		A	0.165698	0.170662	-0.188466	0.299018	0.159857	0.168839	-0.176	0.116	0.12303	0.13065	-0.35929	0.28081	-0.20*	0.1009	0.117347	0.186058	0.12	0.16
	rs1799983	NOS3		T	0.247203	0.270952	0.003051	0.450949	0.342357	0.335254	-0.51*	0.217	0.358675	0.351952	-1.39**	0.53166	-0.53**	0.1835	0.318546	0.326988	0.37	0.37
	rs3918188	NOS3		A	0.293605	0.215569	-0.514378	0.253052	0.349461	0.336198	-0.25*	0.0998	0.365932	0.367744	-0.36825	0.23728	-0.30**	0.0865	0.418367	0.337209	0.34	0.32
	rs753482	NOS3		G	0.145087	0.152623	-0.367296	0.443519	0.271267	0.268105	0.229	0.146	0.259983	0.282271	0.94*	0.37851	0.26*	0.1302	0.821107	0.802203	0.29	0.29
	rs7830	ATG9B	LIQ	T	0.42532	0.46974			0.269878	0.275543			0.25517	0.250431					0.368561	0.372953	0.33	0.33
	rs2373929	ATG9B	LIQ	T	0.507108	0.55741			0.425752	0.419661			0.428703	0.405629					0.525515	0.548093	0.42	0.4
	rs13307588	ATG9B		A	0.0490756	0.0732365	0.777955	0.495933	0.095738	0.0948581	0.00484	0.121	0.0872334	0.101365	0.14204	0.30158	0.0606	0.1095	0.0687908	0.0828023	0.06	0.08
	rs10774907	NOS1	LIQ	A	0.330218	0.341641			0.1749	0.182362			0.19285	0.196984					0.294367	0.312285	0.19	0.23
	rs2682826	NOS1		T	0.317875	0.300979	-0.136886	1.02764	0.312884	0.310055	0.106	0.167	0.278194	0.333356	-0.36104	0.45948	0.0472	0.1552	0.698189	0.698791	0.31	0.32
	rs816363	NOS1	LD	G	0.370637	0.400281			0.401475	0.409249			0.383098	0.437815					0.404189	0.450622	0.41	0.46
	rs2271986	NOS1		T	0.0561337	0.0988503	1.77683	2.36507	0.0615319	0.0680581	0.0985	0.233	0.0758028	0.0793403	0.69887	0.62222	0.1859	0.2173	0.0924337	0.128721	0.07	0.1
	rs904658	NOS1	LD	C	0.203488	0.257485			0.347657	0.34686			0.309148	0.374194					0.30102	0.343023	0.33	0.36
	rs3741475	NOS1		A	0.150904	0.164781	-1.20289	1.04748	0.25973	0.250185	-0.031	0.197	0.202595	0.264729	0.2836	0.50704	-0.0259	0.1809	0.213327	0.193099	0.24	0.24
	rs7959232	NOS1	LD	G	0.204523	0.266323			0.350852	0.352291			0.317251	0.37759					0.293837	0.347634	0.33	0.37
	rs9658474	NOS1		G	0.052625	0.0928234	-2.58417	2.68202	0.0960559	0.109749	0.12	0.162	0.119055	0.113937	-0.654	0.48666	0.0342	0.1535	0.0954235	0.156349	0.1	0.15
	rs1047735	NOS1	LD	T	0.197945	0.259955			0.322196	0.317393			0.273822	0.340237					0.705383	0.680744	0.29	0.33
	rs845820	NOS1	LD	C	0.366279	0.401198			0.413462	0.418839			0.394322	0.453226					0.602041	0.552326	0.41	0.46
	rs11068428	NOS1		A	0.197953	0.258371	1.29616	0.997375	0.320465	0.31482	-0.144	0.18	0.273656	0.341029	0.04595	0.49465	-0.0821	0.1668	0.292923	0.316959	0.29	0.32
	rs1093330	NOS1		C	0.366733	0.400174	0.363475	1.09702	0.409471	0.41673	0.102	0.168	0.393494	0.452045	0.18682	0.466	0.1169	0.1564	0.39675	0.446581	0.41	0.46
	rs2293054	NOS1		T	0.299419	0.302395	-0.236838	0.726246	0.269531	0.264218	-0.123	0.134	0.249213	0.304839	-0.26353	0.30876	-0.1478	0.1212	0.260204	0.27907	0.25	0.31
	rs3741480	NOS1		C	0.383422	0.435272	-0.00201	1.49923	0.42132	0.419099	-0.0989	0.172	0.437333	0.488723	0.52546	0.41421	-0.007	0.158	0.385842	0.430459	0.45	0.49
	rs6490121	NOS1		G	0.302326	0.314371	-0.105432	1.35827	0.305589	0.310131	0.152	0.152	0.288644	0.359681	-0.2737	0.36011	0.0856	0.1393	0.285714	0.302326	0.3	0.35
	rs1607817	NOS1	LD	A	0.43314	0.377246			0.381911	0.382109			0.375394	0.343548					0.377551	0.343023	0.34	0.31
	rs2293052	NOS1	LD	T	0.433221	0.377278			0.379489	0.378623			0.375715	0.335294					0.622153	0.656616	0.34	0.31
	rs4766842	NOS1		C	0.311047	0.401198	-0.463	0.849265	0.396635	0.398697	-0.0902	0.142	0.417981	0.393548	0.06704	0.3625	-0.0786	0.1306	0.433673	0.494186	0.45	0.44
	rs9658354	NOS1	LD	T	0.311698	0.40118			0.38852	0.393509			0.417052	0.388973					0.439056	0.49564	0.44	0.44
	rs7309163	NOS1	LD	T	0.43314	0.377246			0.385517	0.386256			0.378549	0.35					0.377551	0.343023	0.34	0.32
	rs539291	NOS1	LD	A	0.480061	0.399027			0.396674	0.39739			0.393278	0.353405					0.39576	0.355081	0.36	0.32
	rs12811676	NOS1		A	0.0901628	0.143728	0.842274	1.42661	0.118807	0.112825	0.0985	0.169	0.152401	0.122135	-1.19**	0.43867	-0.057	0.1567	0.112658	0.145849	0.17	0.15
	rs530393	NOS1		T	0.473945	0.395249	-0.178953	0.58405	0.400876	0.404431	-0.0462	0.13	0.413139	0.361818	-0.30479	0.31749	-0.0872	0.1178	0.397862	0.355017	0.35	0.32
	rs2077171	NOS1		A	0.223837	0.269461	0.708146	0.961355	0.279147	0.290581	-0.019	0.129	0.283912	0.274197	-0.49516	0.33793	-0.0674	0.1196	0.668367	0.645349	0.29	0.31
	rs1483757	NOS1	LD	G	0.313956	0.410183			0.399637	0.408468			0.436909	0.416127					0.438781	0.500006	0.47	0.45
	rs9658281	NOS1	LD	T	0.220599	0.265713			0.26745	0.280445			0.249027	0.273198					0.305719	0.337105	0.27	0.27
	rs570234	NOS1	LD	C	0.484759	0.382883			0.389864	0.398051			0.403361	0.343389					0.387954	0.31625	0.37	0.33
	rs545654	NOS1		C	0.495363	0.546659	0.201133	0.505809	0.512298	0.495875	-0.0145	0.109	0.502625	0.544506	0.15477	0.26391	0.0175	0.0988	0.488286	0.548355	0.52	0.51
	rs482555	NOS1	LD	C	0.247093	0.254491			0.240384	0.210603			0.228705	0.256452					0.229653	0.279157	0.24	0.27
	rs693534	NOS1		A	0.427326	0.341317	0.658117	0.594425	0.395433	0.3984	-0.146	0.121	0.388013	0.346776	0.04389	0.2842	-0.0906	0.1094	0.418367	0.319767	0.35	0.35
	rs3782219	NOS1		T	0.274884	0.292626	0.623967	0.530047	0.250782	0.224307	-0.25*	0.102	0.236591	0.265685	0.05215	0.24939	-0.18'	0.0929	0.189189	0.246936	0.24	0.25
	rs3782221	NOS1	LD	A	0.284878	0.296407			0.266526	0.245555			0.241322	0.279031					0.214296	0.27907	0.26	0.27
	rs9658255	NOS1	LD	C	0.433622	0.348105			0.409303	0.411038			0.408355	0.360448					0.435469	0.324047	0.36	0.36
	rs9658253	NOS1		T	0.122096	0.194611	0.677183	0.441824	0.153846	0.169727	0.074	0.111	0.189274	0.183871	-0.04864	0.26567	0.0875	0.0998	0.168367	0.186047	0.16	0.18
	rs4767535	NOS1		C	0.328488	0.413174	0.126563	0.298254	0.442608	0.433353	-0.125	0.0824	0.438486	0.485484	0.32003	0.20501	-0.0514	0.0741	0.387755	0.523256	0.46	0.44
	rs816292	NOS1		T	0.343023	0.317365	-0.328278	0.50193	0.277344	0.282879	-7.19e-05	0.116	0.283912	0.256452	-0.01629	0.2703	-0.0166	0.1043	0.326531	0.296512	0.3	0.29
	rs492623	NOS1		T	0.290599	0.264596	0.249781	0.324656	0.287498	0.280594	-0.0335	0.0945	0.26547	0.252398	0.1132	0.24148	0.004	0.0849	0.28326	0.206843	0.24	0.26
	rs1552229	NOS1		A	0.343023	0.320359	0.51733	0.466163	0.363582	0.376481	0.0759	0.103	0.370662	0.367742	0.13492	0.24031	0.1022	0.0928	0.418367	0.459302	0.41	0.4
	rs1889024	NOS2A	LD	G	0.485637	0.40476			0.476499	0.474563			0.408744	0.473823					0.439867	0.412686	0.43	0.42
	rs953527	NOS2A		A	0.453125	0.369871	-0.061019	0.308572	0.46001	0.45798	-0.101	0.0746	0.397662	0.449679	0.32172	0.19881	-0.0494	0.0681	0.433469	0.411622	0.43	0.41
	rs4796017	NOS2A	LD	G	0.453488	0.371257			0.454927	0.454679			0.395899	0.443547					0.397959	0.401163	0.43	0.41
	rs8081248	NOS2A	LD	A	0.368892	0.477018			0.379652	0.372394			0.445322	0.421855					0.44299	0.467721	0.44	0.45
	rs2297518	NOS2A		A	0.206395	0.158683	0.447477	0.473738	0.220553	0.227785	0.0583	0.107	0.182965	0.195163	-0.28968	0.25687	0.0252	0.0967	0.188776	0.168605	0.24	0.19
	rs2248814	NOS2A		A	0.361078	0.461808	0.62*	0.314458	0.342044	0.33273	-0.19*	0.0957	0.408593	0.390495	0.23952	0.24507	-0.0753	0.0858	0.38998	0.458535	0.41	0.4
	rs4795067	NOS2A		G	0.421512	0.353293	-0.56'	0.321581	0.340145	0.352784	0.148	0.0908	0.301262	0.324194	0.06368	0.22341	0.0917	0.0814	0.352041	0.290698	0.34	0.31
	rs3729508	NOS2A		T	0.337212	0.389225	-0.987787	0.830352	0.39152	0.393062	0.0993	0.178	0.446364	0.419352	-0.63614	0.4176	-0.0502	0.1607	0.397964	0.47093	0.44	0.44
	rs6505469	NOS2A		T	0.406977	0.437126	0.242619	0.624128	0.451921	0.454975	0.128	0.168	0.501576	0.51129	0.34221	0.38119	0.1674	0.1493	0.469388	0.505814	0.5	0.5
	rs8072199	NOS2A		T	0.409884	0.443114	0.547245	0.343162	0.409856	0.401363	-0.12	0.0771	0.411672	0.429032	0.27166	0.18991	-0.0392	0.0699	0.459184	0.505814	0.41	0.41
	rs16949	NOS2A		C	0.27907	0.212575	-0.662085	0.681377	0.248198	0.251778	-0.214	0.181	0.201893	0.217742	0.11553	0.40972	-0.1882	0.1609	0.239796	0.197674	0.25	0.23
	rs2301368	NOS2A	LD	G	0.382683	0.422539			0.4035	0.401869			0.448319	0.462515					0.428505	0.485227	0.41	0.43
	rs2779251	NOS2A		A	0.177672	0.149602	-0.066772	0.602737	0.175588	0.180113	0.28	0.249	0.153309	0.143277	-0.55084	0.65536	0.1438	0.2171	0.170827	0.168064	0.19	0.17
	rs2531862	NOS2A	LD	A	0.403015	0.370988			0.427038	0.432918			0.394016	0.367718					0.35727	0.445174	0.39	0.39
	rs10853181	NOS2A		G	0.389453	0.364093	0.620412	1.04459	0.426122	0.431751	-0.135	0.671	0.39288	0.366352	3.22099	5.49869	0.1184	0.5616	0.351566	0.444686	0.39	0.39
	rs2531869	NOS2A		A	0.167814	0.180449	-0.868279	1.00095	0.26051	0.255696	0.104	0.671	0.236445	0.234137	-3.16461	5.4701	-0.2279	0.5545	0.223872	0.268174	0.19	0.22
	rs2779259	NOS2A	LD	C	0.389535	0.365269			0.426382	0.432465			0.392744	0.366129					0.341837	0.44186	0.39	0.39
	rs16966603	NOS2A		A	0.236064	0.192943	-0.731251	1.06147	0.166935	0.177545	0.159	0.667	0.157126	0.132761	-3.21749	5.49101	-0.1257	0.5618	0.120556	0.17489	0.2	0.17

## Sheet: Table6
	Table 6. Minor allele frequencies (MAF) for population samples.
	Marker information		Populations
	ID reference	MAF Allele	ORK	GBR	CEU	POL	FIN	NFR	SFR	NCO	CCO	BQC	CAT	NSP	SSP	MEN	TSI	CIT	SIT	NSR	SSR	SIC	NBH	SBH	NGR	SGR	CRT	TRK	GJD	BJD	ASM	KHM	BOM	MZB	NTZ	STZ
	rs11771443	T	0.125	0.1573	0.13529	0.15909	0.16129	0.09375	0.14583	0.07576	0.08889	0.07317	0.09302	0.21795	0.15217	0.22449	0.14796	0.10811	0.16667	0.16279	0.14634	0.25	0.1	0.14865	0.15625	0.15116	0.20455	0.25	0.26042	0.16667	0.14583	0.10465	0.08571	0.05	0.14894	0.14286
	rs1800781	A	0.19792	0.16292	0.14706	0.17045	0.12903	0.13542	0.19792	0.18182	0.08889	0.06098	0.0814	0.14103	0.13043	0.16327	0.14796	0.14865	0.16667	0.10465	0.10976	0.14062	0.225	0.16216	0.14583	0.18605	0.21591	0.0625	0.10417	0.10714	0.14583	0.17442	0.05714	0.1	0.08511	0.14286
	rs3793342	A	0.22917	0.1573	0.14706	0.17045	0.12903	0.13542	0.19792	0.18182	0.08889	0.06098	0.0814	0.14103	0.13043	0.16327	0.14796	0.14865	0.16667	0.11628	0.12195	0.14062	0.225	0.16216	0.13542	0.18605	0.20455	0.14583	0.14583	0.10714	0.15625	0.19767	0.05714	0.14	0.08511	0.15306
	rs1799983	T	0.30208	0.32584	0.35882	0.23864	0.22043	0.3125	0.39583	0.37879	0.43333	0.29268	0.39535	0.34615	0.3587	0.36735	0.38776	0.33784	0.37179	0.52326	0.45122	0.21875	0.2375	0.2973	0.28125	0.40698	0.25	0.20833	0.25	0.17857	0.26042	0.32558	0.35714	0.35	0.25532	0.22449
	rs3918188	A	0.36458	0.33146	0.34118	0.32955	0.2957	0.39583	0.27083	0.33333	0.35556	0.47561	0.4186	0.41026	0.29348	0.23469	0.29592	0.33784	0.29487	0.31395	0.28049	0.34375	0.375	0.37838	0.39583	0.24419	0.35227	0.32292	0.40625	0.46429	0.3125	0.19767	0.35714	0.24	0.31915	0.36735
	rs753482	G	0.20833	0.23034	0.21765	0.15909	0.12366	0.28125	0.26042	0.27273	0.35556	0.23171	0.31395	0.25641	0.28261	0.2551	0.32653	0.2973	0.30769	0.39535	0.26829	0.15625	0.1375	0.2027	0.16667	0.34884	0.21591	0.14583	0.23958	0.25	0.23958	0.37209	0.4	0.46	0.26596	0.23469
	rs7830	T	0.41667	0.36517	0.38235	0.45455	0.44624	0.27083	0.35417	0.33333	0.18889	0.34146	0.2093	0.28205	0.34783	0.2551	0.2449	0.32432	0.29487	0.18605	0.35366	0.375	0.425	0.33784	0.3125	0.34884	0.36364	0.26042	0.27083	0.22619	0.35417	0.40698	0.22857	0.46	0.28723	0.29592
	rs2373929	T	0.48958	0.45506	0.48235	0.45455	0.53763	0.32292	0.4375	0.39394	0.28889	0.29268	0.26744	0.34615	0.42391	0.33673	0.39796	0.31081	0.34615	0.36047	0.45122	0.34375	0.4125	0.33784	0.40625	0.32558	0.40909	0.38542	0.27083	0.32143	0.45833	0.67442	0.37143	0.46	0.47872	0.35714
	rs13307588	A	0.05208	0.0618	0.06471	0.07955	0.04839	0.09375	0.09375	0.12121	0.14444	0.08537	0.13953	0.0641	0.06522	0.04082	0.07653	0.10811	0.10256	0.10465	0.09756	0.01562	0.0625	0.06757	0.03125	0.05814	0.04545	0.04167	0.04167	0.02381	0.02083	0.01163	0.04286	0.46	0.05319	0.02041
	rs10774907	A	0.3125	0.33146	0.30588	0.31818	0.33333	0.23958	0.21875	0.25758	0.24444	0.21951	0.2093	0.16667	0.25	0.28571	0.20918	0.13514	0.23077	0.19767	0.2439	0.125	0.2375	0.22973	0.1875	0.22093	0.125	0.13542	0.19792	0.20238	0.33333	0.31395	0.25714	0.46	0.3617	0.27551
	rs2682826	T	0.21875	0.30899	0.30588	0.22727	0.30645	0.25	0.27083	0.31818	0.46667	0.21951	0.36047	0.26923	0.28261	0.23469	0.31633	0.39189	0.37179	0.46512	0.37805	0.375	0.175	0.27027	0.30208	0.33721	0.34091	0.3125	0.39583	0.27381	0.39583	0.37209	0.28571	0.46	0.45745	0.37755
	rs816363	G	0.30208	0.46629	0.46471	0.36364	0.39247	0.39583	0.36458	0.40909	0.55556	0.31707	0.44186	0.39744	0.43478	0.35714	0.43367	0.45946	0.51282	0.55814	0.45122	0.4375	0.2875	0.36486	0.40625	0.39535	0.44318	0.40625	0.5	0.39286	0.58333	0.52326	0.45714	0.46	0.55319	0.47959
	rs2271986	T	0.10417	0.11798	0.15294	0.125	0.08065	0.11458	0.05208	0.06061	0.01111	0.09756	0.02326	0.11538	0.1087	0.07143	0.08163	0.05405	0.08974	0.02326	0.02439	0.03125	0.0875	0.06757	0.11458	0.03488	0.01136	0.0625	0.07292	0.03571	0.03125	0.03488	0.05714	0.46	0.03191	0.03061
	rs904658	C	0.25	0.39326	0.35882	0.30682	0.25806	0.28125	0.29167	0.31818	0.48889	0.29268	0.36047	0.32051	0.30435	0.26531	0.37245	0.39189	0.44872	0.5	0.41463	0.32812	0.2125	0.32432	0.36458	0.2907	0.42045	0.22917	0.47917	0.39286	0.5625	0.45349	0.45714	0.46	0.48936	0.42857
	rs3741475	A	0.13542	0.23034	0.20588	0.18182	0.17204	0.15625	0.21875	0.25758	0.44444	0.19512	0.26744	0.20513	0.18478	0.15306	0.2551	0.2973	0.32051	0.43023	0.32927	0.28125	0.125	0.21622	0.25	0.24419	0.35227	0.28125	0.39583	0.32143	0.375	0.31395	0.28571	0.46	0.39362	0.33673
	rs7959232	G	0.26042	0.40449	0.35882	0.32955	0.27419	0.30208	0.28125	0.31818	0.48889	0.30488	0.37209	0.29487	0.30435	0.27551	0.37755	0.39189	0.46154	0.5	0.41463	0.32812	0.225	0.32432	0.35417	0.31395	0.43182	0.36458	0.48958	0.41667	0.57292	0.44186	0.48571	0.46	0.55319	0.44898
	rs9658474	G	0.125	0.17416	0.17059	0.13636	0.08602	0.14583	0.08333	0.10606	0.05556	0.13415	0.12791	0.14103	0.1413	0.12245	0.12755	0.10811	0.14103	0.06977	0.09756	0.07812	0.1	0.10811	0.125	0.05814	0.09091	0.11458	0.10417	0.08333	0.21875	0.17442	0.2	0.46	0.14894	0.13265
	rs1047735	T	0.29167	0.35955	0.33529	0.30682	0.26882	0.27083	0.26042	0.30303	0.4	0.31707	0.31395	0.29487	0.28261	0.23469	0.34694	0.35135	0.39744	0.44186	0.32927	0.32812	0.2125	0.2973	0.33333	0.2907	0.375	0.36458	0.46875	0.32143	0.34375	0.39535	0.41429	0.46	0.41489	0.32653
	rs845820	C	0.34375	0.47753	0.46471	0.36364	0.4086	0.40625	0.375	0.37879	0.55556	0.32927	0.45349	0.38462	0.42391	0.38776	0.44898	0.45946	0.48718	0.54651	0.45122	0.45312	0.2625	0.37838	0.42708	0.4186	0.47727	0.39583	0.53125	0.44048	0.66667	0.56977	0.55714	0.46	0.62766	0.4898
	rs11068428	A	0.27083	0.35955	0.34118	0.30682	0.26882	0.27083	0.26042	0.30303	0.4	0.30488	0.30233	0.29487	0.27174	0.23469	0.34694	0.35135	0.39744	0.44186	0.32927	0.32812	0.2125	0.2973	0.33333	0.2907	0.375	0.33333	0.46875	0.33333	0.33333	0.39535	0.41429	0.46	0.41489	0.32653
	rs1093330	C	0.34375	0.47753	0.46471	0.36364	0.4086	0.39583	0.38542	0.37879	0.55556	0.32927	0.45349	0.38462	0.42391	0.38776	0.44388	0.45946	0.5	0.54651	0.43902	0.45312	0.2625	0.37838	0.40625	0.43023	0.47727	0.39583	0.52083	0.44048	0.65625	0.56977	0.55714	0.46	0.62766	0.4898
	rs2293054	T	0.23958	0.32584	0.31176	0.23864	0.3172	0.27083	0.25	0.18182	0.35556	0.19512	0.24419	0.29487	0.29348	0.26531	0.31122	0.28378	0.39744	0.30233	0.20732	0.26562	0.175	0.24324	0.22917	0.23256	0.22727	0.26042	0.3125	0.27381	0.32292	0.32558	0.12857	0.46	0.35106	0.33673
	rs3741480	C	0.42708	0.44944	0.48824	0.38636	0.43011	0.52083	0.34375	0.30303	0.55556	0.42683	0.5	0.44872	0.46739	0.45918	0.45918	0.47297	0.57692	0.5	0.40244	0.35938	0.3125	0.40541	0.375	0.34884	0.45455	0.41667	0.48958	0.38095	0.57292	0.55814	0.41429	0.46	0.64894	0.44898
	rs6490121	G	0.26042	0.35393	0.34118	0.29545	0.34409	0.27083	0.28125	0.25758	0.38889	0.2439	0.32558	0.41026	0.32609	0.28571	0.37245	0.2973	0.46154	0.37209	0.23171	0.3125	0.25	0.28378	0.27083	0.27907	0.34091	0.27083	0.42708	0.29762	0.36458	0.34884	0.17143	0.46	0.42553	0.35714
	rs1607817	A	0.35417	0.35393	0.33529	0.40909	0.37097	0.33333	0.44792	0.40909	0.32222	0.4878	0.37209	0.32051	0.36957	0.40816	0.32653	0.39189	0.32051	0.31395	0.34146	0.375	0.425	0.33784	0.40625	0.39535	0.34091	0.35417	0.34375	0.47619	0.40625	0.33721	0.44286	0.46	0.26596	0.45918
	rs2293052	T	0.35417	0.35393	0.33529	0.40909	0.37097	0.33333	0.44792	0.40909	0.32222	0.4878	0.36047	0.32051	0.36957	0.40816	0.32143	0.40541	0.32051	0.31395	0.34146	0.375	0.425	0.33784	0.38542	0.39535	0.34091	0.34375	0.34375	0.44048	0.33333	0.2907	0.38571	0.46	0.2234	0.37755
	rs4766842	C	0.5	0.4382	0.48235	0.40909	0.41398	0.5	0.375	0.40909	0.35556	0.40244	0.38372	0.4359	0.38043	0.37755	0.42347	0.36486	0.34615	0.4186	0.4878	0.375	0.4375	0.47297	0.4375	0.33721	0.40909	0.47917	0.36458	0.25	0.23958	0.2907	0.44286	0.46	0.31915	0.19388
	rs9658354	T	0.5	0.42135	0.48824	0.59091	0.41398	0.5	0.625	0.59091	0.64444	0.59756	0.62791	0.57692	0.61957	0.62245	0.40816	0.63514	0.65385	0.5814	0.53659	0.625	0.575	0.52703	0.58333	0.66279	0.61364	0.51042	0.63542	0.75	0.76042	0.7093	0.55714	0.46	0.68085	0.80612
	rs7309163	T	0.39583	0.35955	0.34118	0.43182	0.37097	0.32292	0.44792	0.39394	0.31111	0.4878	0.36047	0.32051	0.38043	0.42857	0.32653	0.40541	0.32051	0.30233	0.31707	0.375	0.425	0.31081	0.40625	0.4186	0.32955	0.33333	0.32292	0.52381	0.44792	0.37209	0.42857	0.46	0.31915	0.52041
	rs539291	A	0.38542	0.38202	0.35294	0.44318	0.37634	0.34375	0.45833	0.40909	0.32222	0.47561	0.36047	0.34615	0.3913	0.45918	0.35714	0.39189	0.32051	0.32558	0.35366	0.375	0.425	0.32432	0.38542	0.4186	0.34091	0.32292	0.3125	0.5	0.36458	0.34884	0.42857	0.46	0.2766	0.45918
	rs12811676	A	0.19792	0.10112	0.15294	0.11364	0.10753	0.23958	0.0625	0.10606	0.15556	0.19512	0.13953	0.08974	0.15217	0.11224	0.07653	0.12162	0.11538	0.10465	0.15854	0.07812	0.125	0.10811	0.13542	0.09302	0.09091	0.1875	0.07292	0.09524	0.15625	0.13953	0.25714	0.46	0.19149	0.02041
	rs530393	T	0.38542	0.38202	0.35294	0.43182	0.37097	0.35417	0.46875	0.40909	0.32222	0.47561	0.36047	0.34615	0.3913	0.45918	0.35714	0.40541	0.32051	0.32558	0.35366	0.35938	0.425	0.32432	0.39583	0.4186	0.34091	0.32292	0.3125	0.5119	0.35417	0.34884	0.41429	0.46	0.26596	0.43878
	rs2077171	A	0.3125	0.33146	0.33529	0.27273	0.32258	0.29167	0.29167	0.30303	0.2	0.2439	0.25581	0.33333	0.25	0.23469	0.33163	0.24324	0.25641	0.31395	0.36585	0.34375	0.325	0.39189	0.3125	0.25581	0.32955	0.29167	0.30208	0.16667	0.10417	0.13953	0.17143	0.46	0.12766	0.17347
	rs1483757	G	0.54167	0.43258	0.49412	0.38636	0.43011	0.51042	0.38542	0.40909	0.37778	0.37805	0.45349	0.46154	0.3913	0.34694	0.40816	0.37838	0.37179	0.46512	0.53659	0.42188	0.45	0.5	0.41667	0.33721	0.38636	0.44792	0.38542	0.2619	0.26042	0.27907	0.45714	0.46	0.34043	0.23469
	rs9658281	T	0.29167	0.31461	0.35294	0.26136	0.30108	0.23958	0.25	0.25758	0.17778	0.21951	0.2907	0.35897	0.25	0.19388	0.29592	0.25676	0.23077	0.25581	0.26829	0.3125	0.3	0.37838	0.33333	0.24419	0.32955	0.26042	0.32292	0.17857	0.09375	0.12791	0.08571	0.46	0.12766	0.15306
	rs570234	C	0.35417	0.38764	0.34118	0.45455	0.36559	0.38542	0.46875	0.42424	0.27778	0.52439	0.32558	0.37179	0.3913	0.41837	0.33163	0.43243	0.29487	0.38372	0.40244	0.40625	0.3875	0.36486	0.35417	0.43023	0.32955	0.35417	0.33333	0.46429	0.3125	0.30233	0.37143	0.46	0.29787	0.38776
	rs545654	C	0.5	0.47753	0.46471	0.46591	0.56452	0.51042	0.46875	0.51515	0.61111	0.32927	0.54651	0.46154	0.46739	0.44898	0.53571	0.48649	0.55128	0.54651	0.57317	0.46875	0.5375	0.55405	0.45833	0.53488	0.5	0.57292	0.44792	0.36905	0.48958	0.45349	0.48571	0.46	0.54255	0.40816
	rs482555	C	0.22917	0.17978	0.18235	0.22727	0.26882	0.25	0.22917	0.16667	0.41111	0.17073	0.27907	0.23077	0.19565	0.18367	0.2398	0.25676	0.32051	0.30233	0.2561	0.17188	0.2125	0.25676	0.16667	0.23256	0.19318	0.27083	0.1875	0.11905	0.29167	0.27907	0.25714	0.46	0.26596	0.21429
	rs693534	A	0.35417	0.39888	0.35882	0.40909	0.32796	0.35417	0.42708	0.45455	0.26667	0.57317	0.34884	0.33333	0.43478	0.5	0.33673	0.40541	0.33333	0.36047	0.32927	0.375	0.3875	0.32432	0.42708	0.46512	0.42045	0.33333	0.41667	0.47619	0.34375	0.47674	0.34286	0.46	0.38298	0.46939
	rs3782219	T	0.16667	0.16292	0.18824	0.22727	0.28495	0.25	0.22917	0.16667	0.41111	0.17073	0.27907	0.21795	0.19565	0.17347	0.2398	0.25676	0.32051	0.30233	0.2561	0.14062	0.2125	0.22973	0.1875	0.22093	0.20455	0.22917	0.1875	0.13095	0.30208	0.2907	0.24286	0.46	0.23404	0.19388
	rs3782221	A	0.19792	0.16854	0.21765	0.25	0.28495	0.28125	0.25	0.18182	0.43333	0.17073	0.30233	0.23077	0.20652	0.19388	0.27551	0.25676	0.37179	0.32558	0.28049	0.125	0.225	0.22973	0.21875	0.23256	0.25	0.29167	0.1875	0.17857	0.32292	0.30233	0.28571	0.46	0.2766	0.22449
	rs9658255	C	0.36458	0.41573	0.36471	0.40909	0.32796	0.36458	0.42708	0.43939	0.3	0.56098	0.34884	0.35897	0.43478	0.4898	0.34694	0.40541	0.33333	0.36047	0.32927	0.40625	0.3875	0.32432	0.42708	0.46512	0.43182	0.35417	0.42708	0.4881	0.34375	0.47674	0.41429	0.46	0.39362	0.46939
	rs9658253	T	0.20833	0.22472	0.23529	0.19318	0.18817	0.17708	0.16667	0.10606	0.15556	0.19512	0.16279	0.21795	0.13043	0.17347	0.21939	0.14865	0.15385	0.12791	0.17073	0.125	0.175	0.2027	0.16667	0.11628	0.13636	0.16667	0.16667	0.10714	0.16667	0.0814	0.1	0.46	0.11702	0.10204
	rs4767535	C	0.55208	0.46629	0.53529	0.46591	0.4086	0.4375	0.41667	0.42424	0.46667	0.34146	0.51163	0.44872	0.3913	0.34694	0.44388	0.41892	0.52564	0.47674	0.5	0.4375	0.4375	0.48649	0.47917	0.30233	0.40909	0.45833	0.39583	0.40476	0.52083	0.4186	0.55714	0.46	0.51064	0.39796
	rs816292	T	0.3125	0.20225	0.22941	0.28409	0.23656	0.34375	0.28125	0.37879	0.33333	0.35366	0.26744	0.25641	0.3913	0.43878	0.2449	0.40541	0.25641	0.2907	0.35366	0.21875	0.2875	0.25676	0.23958	0.39535	0.17045	0.19792	0.22917	0.14286	0.3125	0.31395	0.34286	0.46	0.2234	0.32653
	rs492623	T	0.1875	0.29775	0.25294	0.20455	0.3172	0.20833	0.29167	0.15152	0.21111	0.29268	0.19767	0.26923	0.25	0.22449	0.2602	0.16216	0.29487	0.17442	0.17073	0.28125	0.2625	0.21622	0.30208	0.23256	0.43182	0.32292	0.33333	0.44048	0.20833	0.30233	0.17143	0.46	0.20213	0.30612
	rs1552229	A	0.3125	0.32584	0.34118	0.40909	0.26344	0.39583	0.35417	0.48485	0.38889	0.42683	0.4186	0.38462	0.5	0.47959	0.29082	0.52703	0.32051	0.39535	0.52439	0.3125	0.325	0.31081	0.3125	0.47674	0.30682	0.23958	0.28125	0.16667	0.40625	0.36047	0.45714	0.46	0.32979	0.40816
	rs1889024	G	0.29167	0.48315	0.39412	0.51136	0.51075	0.46875	0.41667	0.54545	0.46667	0.36585	0.46512	0.47436	0.43478	0.46939	0.43878	0.47297	0.52564	0.53488	0.56098	0.53125	0.45	0.40541	0.42708	0.56977	0.57955	0.44792	0.58333	0.53571	0.65625	0.60465	0.62857	0.46	0.58511	0.59184
	rs953527	A	0.29167	0.45506	0.38824	0.48864	0.48925	0.46875	0.40625	0.5303	0.42222	0.39024	0.44186	0.47436	0.42391	0.45918	0.42347	0.45946	0.52564	0.53488	0.56098	0.53125	0.4625	0.39189	0.42708	0.56977	0.54545	0.45833	0.57292	0.5119	0.63542	0.54651	0.54286	0.46	0.52128	0.53061
	rs4796017	G	0.29167	0.44944	0.38235	0.48864	0.48925	0.45833	0.40625	0.5303	0.42222	0.39024	0.45349	0.47436	0.42391	0.44898	0.42857	0.43243	0.5	0.53488	0.56098	0.53125	0.4625	0.37838	0.41667	0.54651	0.53409	0.45833	0.57292	0.5119	0.63542	0.53488	0.54286	0.46	0.52128	0.52041
	rs8081248	A	0.54167	0.39888	0.48235	0.43182	0.4086	0.33333	0.40625	0.34848	0.37778	0.45122	0.38372	0.4359	0.45652	0.45918	0.43878	0.32432	0.32051	0.31395	0.30488	0.35938	0.5	0.41892	0.38542	0.24419	0.23864	0.32292	0.23958	0.2619	0.26042	0.32558	0.38571	0.46	0.28723	0.23469
	rs2297518	A	0.08333	0.24719	0.18235	0.29545	0.26882	0.17708	0.1875	0.25758	0.25556	0.23171	0.18605	0.26923	0.21739	0.22449	0.20918	0.24324	0.23077	0.27907	0.34146	0.14062	0.1	0.14865	0.23958	0.25581	0.26136	0.21875	0.30208	0.34524	0.35417	0.26744	0.31429	0.46	0.17021	0.23469
	rs2248814	A	0.47917	0.3764	0.45882	0.39773	0.39247	0.30208	0.41667	0.34848	0.34444	0.47561	0.34884	0.4359	0.43478	0.36735	0.39286	0.32432	0.26923	0.27907	0.32927	0.34375	0.4875	0.39189	0.34375	0.22093	0.23864	0.32292	0.21875	0.20238	0.27083	0.30233	0.25714	0.46	0.26596	0.18367
	rs4795067	G	0.27083	0.39326	0.34706	0.43182	0.37634	0.42708	0.3125	0.39394	0.38889	0.32927	0.33721	0.35897	0.31522	0.33673	0.32143	0.28378	0.38462	0.40698	0.40244	0.26562	0.1875	0.24324	0.40625	0.37209	0.31818	0.33333	0.375	0.39286	0.39583	0.34884	0.45714	0.46	0.30851	0.32653
	rs3729508	T	0.48958	0.37079	0.43529	0.43182	0.38172	0.34375	0.41667	0.33333	0.33333	0.5	0.38372	0.44872	0.43478	0.42857	0.44388	0.37838	0.38462	0.37209	0.40244	0.51562	0.5625	0.44595	0.34375	0.32558	0.34091	0.40625	0.27083	0.20238	0.34375	0.31395	0.31429	0.46	0.31915	0.2551
	rs6505469	T	0.52083	0.46629	0.47647	0.48864	0.44086	0.39583	0.48958	0.39394	0.44444	0.56098	0.5	0.52564	0.5	0.4898	0.4949	0.43243	0.46154	0.44186	0.47561	0.5625	0.6	0.45946	0.38542	0.4186	0.35227	0.44792	0.38542	0.40476	0.40625	0.34884	0.41429	0.46	0.3617	0.33673
	rs8072199	T	0.47917	0.42697	0.5	0.60227	0.48387	0.375	0.39583	0.4697	0.28889	0.54878	0.26744	0.47436	0.3913	0.43878	0.43367	0.41892	0.37179	0.47674	0.5	0.40625	0.5375	0.52703	0.42708	0.44186	0.46591	0.35417	0.23958	0.20238	0.33333	0.27907	0.28571	0.46	0.30851	0.21429
	rs16949	C	0.1875	0.26966	0.21765	0.31818	0.28495	0.26042	0.21875	0.33333	0.25556	0.23171	0.22093	0.25641	0.21739	0.2551	0.2449	0.24324	0.29487	0.33721	0.31707	0.20312	0.1	0.21622	0.27083	0.30233	0.27273	0.22917	0.29167	0.30952	0.29167	0.24419	0.32857	0.46	0.21277	0.2449
	rs2301368	G	0.51042	0.39888	0.44706	0.40909	0.41398	0.3125	0.42708	0.31818	0.36667	0.5122	0.39535	0.4359	0.3913	0.45918	0.46429	0.35135	0.38462	0.27907	0.39024	0.4375	0.55	0.45946	0.36458	0.33721	0.375	0.42708	0.27083	0.17857	0.38542	0.40698	0.38571	0.46	0.3617	0.27551
	rs2779251	A	0.14583	0.16854	0.18235	0.21591	0.19355	0.21875	0.15625	0.25758	0.13333	0.17073	0.09302	0.20513	0.1413	0.17347	0.19388	0.17568	0.20513	0.31395	0.23171	0.15625	0.0625	0.2027	0.22917	0.22093	0.26136	0.15625	0.16667	0.11905	0.21875	0.15116	0.21429	0.46	0.19149	0.17347
	rs2531862	A	0.34375	0.35955	0.34706	0.38636	0.41398	0.39583	0.44792	0.39394	0.46667	0.34146	0.34884	0.38462	0.36957	0.42857	0.41837	0.37838	0.47436	0.48837	0.5	0.375	0.375	0.5	0.35417	0.39535	0.45455	0.4375	0.52083	0.4881	0.33333	0.37209	0.37143	0.46	0.41489	0.39796
	rs10853181	G	0.34375	0.35955	0.34706	0.38636	0.41398	0.39583	0.44792	0.39394	0.46667	0.34146	0.36047	0.38462	0.36957	0.42857	0.41837	0.37838	0.47436	0.48837	0.5122	0.375	0.375	0.5	0.35417	0.39535	0.46591	0.4375	0.52083	0.4881	0.33333	0.37209	0.37143	0.46	0.41489	0.39796
	rs2531869	A	0.22917	0.21348	0.20588	0.15909	0.1828	0.1875	0.23958	0.21212	0.36667	0.15854	0.17442	0.17949	0.17391	0.2551	0.22449	0.24324	0.33333	0.15116	0.2439	0.26562	0.2125	0.36486	0.22917	0.27907	0.23864	0.27083	0.375	0.32143	0.21875	0.2907	0.18571	0.46	0.24468	0.27551
	rs2779259	C	0.35417	0.36517	0.33529	0.38636	0.4086	0.39583	0.44792	0.39394	0.46667	0.34146	0.37209	0.38462	0.36957	0.41837	0.42347	0.37838	0.47436	0.5	0.4878	0.375	0.375	0.5	0.35417	0.39535	0.45455	0.4375	0.52083	0.4881	0.32292	0.36047	0.37143	0.46	0.41489	0.39796
	rs16966603	A	0.125	0.14607	0.13529	0.22727	0.22581	0.20833	0.20833	0.18182	0.1	0.18293	0.18605	0.20513	0.17391	0.16327	0.19898	0.12162	0.12821	0.33721	0.2439	0.10938	0.1625	0.13514	0.125	0.12791	0.22727	0.17708	0.15625	0.17857	0.09375	0.05814	0.15714	0.46	0.1383	0.10204

## Sheet: Table7
	Table 7. Total number of polymorphisms presented in TSI 1000 Genomes Project sample (N polymorphisms) and rates of high accurately imputed (MACH r² >0.75) polymorphisms in CIT population sample.
			Minor Allele Frequency spectrum
			0-0.05	0.05-0.1	0.1-0.5
	NOS3 region	N polymorphisms	306	23	179
		N accurately imputed	2	0	108
		% accurately imputed	0.007	0	0.603
	NOS1 region	N polymorphisms	776	36	405
		N accurately imputed	13	4	304
		% accurately imputed	0.017	0.111	0.751
	NOS2A region	N polymorphisms	1046	135	532
		N accurately imputed	18	47	381
		% accurately imputed	0.017	0.348	0.716

## Sheet: Table8
	Table 8 - NOS genetic risk score (GRS) distribution for cases and controls and discrimination accuracy for IMPUTE2 imputed dataset. SD: Standard Deviation; Nagelkerke's R²: explained interindividual variance of MI by NOS risk score predictive model; AUC: Area Under the receiver operating characteristic (ROC) curve; CI: Confidence Interval.
	Case-control sample	Mean GRS ± SD [min - max]		Nagelkerke’s R²	AUC [95%CI]
		cases	controls
	Finrisk (Finland)	6.10 ± 0.80 [4.00 - 7.90]	6.04 ± 0.82 [3.96 - 7.89]	<0.01	0.515 [ 0.454 - 0.577 ]
	ATVB (Italy)	5.87 ± 0.69 [3.24 - 7.88]	5.80 ± 0.71 [3.90 - 7.84]	<0.01	0.527 [ 0.508 - 0.547 ]
	Regicor (Spain)	5.77 ± 0.72 [3.92 - 7.49]	5.83 ± 0.73 [3.95 - 7.80]	<0.01	0.476 [ 0.431 - 0.521 ]
	MDCS (Sweden)	5.81 ± 0.71 [4.07 - 7.69]	5.91 ± 0.68 [3.94 - 7.58]	<0.01	0.444 [ 0.361 - 0.528 ]
	NDBC (Spain)	5.79 ± 0.84 [4.00 - 8.00]	5.85 ± 0.88 [3.00- 8.00]	<0.01	0.469 [ 0.426 - 0.513 ]

## Sheet: Table9
	Table 9 - Mean NOS risk score with standard deviation, minimum and maximum for population samples.
	Population	N	NOS risk score
	ORK	48	5.88 ± 0.89 [4.00 - 8.00]
	GBR	89	6.04 ± 0.78 [4.00 - 8.00]
	CEU	85	5.93 ± 0.78 [3.00 - 7.00]
	POL	44	6.07 ± 0.90 [4.00 - 8.00]
	FIN	93	6.14 ± 0.95 [4.00 - 8.00]
	NFR	48	5.81 ± 0.67 [4.00 - 7.00]
	SFR	48	5.81 ± 0.70 [5.00 - 8.00]
	NCO	33	5.88 ± 0.86 [4.00 - 7.00]
	CCO	45	5.42 ± 0.75 [4.00 - 7.00]
	BQC	41	5.99 ± 1.03 [3.00 - 8.00]
	CAT	43	5.65 ± 0.81 [4.00 - 7.00]
	NSP	39	5.77 ± 1.08 [3.00 - 7.00]
	SSP	46	6.04 ± 0.84 [4.00 - 7.00]
	MEN	49	6.12 ± 0.75 [5.00 - 8.00]
	TSI	98	5.86 ± 0.82 [4.00 - 7.00]
	CIT	37	5.84 ± 0.96 [4.00 - 8.00]
	SIT	39	5.69 ± 0.86 [4.00 - 8.00]
	NSR	43	5.49 ± 0.77 [4.00 - 7.00]
	SSR	41	5.78 ± 0.88 [4.00 - 7.00]
	SIC	32	6.31 ± 0.86 [5.00 - 8.00]
	NBH	40	5.90 ± 0.87 [4.00 - 7.00]
	SBH	37	5.86 ± 0.75 [4.00 - 7.00]
	NGR	48	6.00 ± 0.90 [4.00 - 8.00]
	SGR	43	5.88 ± 0.70 [5.00 - 8.00]
	CRT	44	5.97 ± 0.78 [4.00 - 7.82]
	TRK	48	6.14 ± 1.00 [4.00 - 8.00]
	GJD	48	6.02 ± 0.70 [5.00 - 7.02]
	BJD	42	6.22 ± 0.81 [5.00 - 8.00]
	ASM	48	5.94 ± 1.02 [4.00 - 8.00]
	KHM	43	5.98 ± 0.86 [4.00 - 8.00]
	BOM	35	5.97 ± 0.92 [4.00 - 8.00]
	MZB	50	6.36 ± 0.60 [5.00 - 8.00]
	NTS	47	6.19 ± 1.08 [4.00 - 8.00]
	STS	49	6.12 ± 0.86 [4.00 - 8.00]

## Sheet: Table10
	Table 10 - Present study/MONICA population pairs with coronary event rate and mean levels of traditional risk factors separated by gender.
	CER: Mean coronary event rates per 100,000 people over 5 years; SBP: Systolic blood pressure (mm Hg); TCH: Total cholesterol (mmol/L); BMI: Body-mass index (Kg/m²); SMK: Daily smoking rate (%).
	NOS study populations		MONICA populations		Mean MONICA levels in men					Mean MONICA levels in women
	Population	Code	Population	Code	CER	SBP	TCH	BMI	SMK	CER	SBP	TCH	BMI	SMK
	UK - Orcadians	ORK	UK - Glasgow	GLA	744	133	6.1	26.8	41	269	126	6.1	26.9	41
	UK - GBR	GBR	UK - Belfast	BEL	593	135	5.9	26.3	29	174	129	5.9	25.6	25
	Central Europe - CEU	CEU	Germany - Bremen	BRE	365	132	6.2	26.8	45	92	128	6.2	26.3	30
	Poland - Warsaw	POL	Poland - Warsaw	WAR	605	132	5.7	27.1	52	158	128	5.6	27.5	34
	Finland - FIN	FIN	Finland - North Karelia	NKA	697	142	6	27.5	27	125	137	5.7	27.1	11
	North France – Lille	NFR	France - Lille	LIL	290	135	5.8	26.4	33	63	129	5.8	26.4	17
	South France – Toulouse	SFR	France - Toulouse	TOU	226	125	5.8	26.1	24	35	117	5.6	24.5	22
	North-West Spain – Girona	CAT	Spain - Catalonia	CAT	218	121	5.6	26.7	41	36	118	5.5	27.4	15
	Italy - TSI	TSI	Italy - Area Brianza	BRI	265	131	5.9	26.4	34	39	127	5.9	25.5	23
	Central Italy – Lazio	CIT	Italy - Friuli	FRI	248	140	5.9	26.9	29	45	134	5.7	25.8	22
	North Bosnia and Herzegovina – Krajina	NBH	Serbia - Novi Sad	NOS	440	136	6.4	27.3	49	116	137	6.2	27.8	30
